# Supplementary material for: An efficient screening system of disease-resistant genes from wild apple, Malus sieversii in response to Valsa mali pathogenic fungus
Source: Plant Methods. 2023 Dec 2;19:138. doi: 10.1186/s13007-023-01115-w (PMC10693133; doi:10.1186/s13007-023-01115-w)
Supplement: Supplementary file 1 — Additional file 1: Table S1. List of primers used for plasmid construction and RT-qPCR experiments. [file 13007_2023_1115_MOESM1_ESM.xlsx]

## Sheet: Construction
Primer sequences used for construction
Gene name	Primer name	Sequence
EIL3	P1307-EIL3-1F	CGGGATCCATGGGTGACGTCGGAGAGATTGGAC	BamH I
	P1307-EIL3-1R	GCTCTAGACTATGCCGCAAAGTACTCCATCATT	XbaI
ERF1B	P1307-ERF1B-1F	CGGGATCCATGGAAATGGAGTCTGCTTTCTTCC	BamH I
	P1307-ERF1B-1R	GCTCTAGATTACTGCGGACTCCAGTTATTACTT	XbaI
bHLH41	P1307-bHLH14-1F	GCTCTAGAATGGAAGAGATTATATCCTCTTCTT	XbaI
	P1307-bHLH14-1R	GGGGTACCCTAGTTGTACCATCTTTTTATAATA	KpnI

## Sheet: qRT-PCR
Primer sequences used for Q-PCR
Gene name	Primer name	Sequence
EIL3	Q-EIL3-1F	TATGATGTTGATGGTACTGATGATGGGTT
	Q-EIL3-1R	GTAGATGCTCATTGGGAGATGGTGC
ERF1B	Q-ERF1B-1F	AACAGACATTAGTTGCACAGAACGAGGCG
	Q-ERF1B-1R	TCTGCACTATCGAACGTGCCGAGCC
bHLH41	Q-bHLH14-1F	TCACGCGGCATCCGACAGCAGAAGT
	Q-bHLH14-1R	CAAGCCAAACAAAGCCACCAGAACA

## Sheet: V. mali fungal biomass
Primer sequences used for Q-PCR
Gene name	Primer name	Sequence
VmMyosin1	Q-myosin1-1F	GGAGACGAGCGTACAAAT
	Q-myosin1-1R	GAGATGGGACGACTGGAT
VmMyosin2	Q-myosin2-1F	AAGCCACCTTATGAACCTC
	Q-myosin2-1R	TACTCGGCAGCCCTTCTA
VmMyosin3	Q-myosin3-1F	GGTGACTATGGCGAGGAC
	Q-myosin3-1R	TACGACCGACGAAACTGA
