# Supplementary material for: An efficient screening system of disease-resistant genes from wild apple, Malus sieversii in response to Valsa mali pathogenic fungus
Source: Plant Methods. 2023 Dec 2;19:138. doi: 10.1186/s13007-023-01115-w (PMC10693133; doi:10.1186/s13007-023-01115-w)
Supplement: Supplementary file 2 — Additional file 2: Table S2. List of V. mali response gene database. [file 13007_2023_1115_MOESM2_ESM.xlsx]

## Sheet: Receptor-like kinase（30）
Receptor-like kinase
Category	Gene ID	Gene Name	Gene Description from Swiss Prot
Cysteine-rich receptor	MS02G02450.1	CRK6	sp|Q9C5S9|CRK6_ARATH Cysteine-rich receptor-like protein kinase 6 OS=Arabidopsis thaliana GN=CRK6 PE=1 SV=1
Cysteine-rich receptor	MS03G25490.1	CRK10	sp|Q8GYA4|CRK10_ARATH Cysteine-rich receptor-like protein kinase 10 OS=Arabidopsis thaliana GN=CRK10 PE=1 SV=3
Cysteine-rich receptor	MS03G25530.1	CRK10-1	sp|Q8GYA4|CRK10_ARATH Cysteine-rich receptor-like protein kinase 10 OS=Arabidopsis thaliana GN=CRK10 PE=1 SV=3
Cysteine-rich receptor	MS09G01200.1	CRK10-2	sp|Q8GYA4|CRK10_ARATH Cysteine-rich receptor-like protein kinase 10 OS=Arabidopsis thaliana GN=CRK10 PE=1 SV=3
Cysteine-rich receptor	MS06G08040.1	CRK10-3	sp|Q8GYA4|CRK10_ARATH Cysteine-rich receptor-like protein kinase 10 OS=Arabidopsis thaliana GN=CRK10 PE=1 SV=3
Cysteine-rich receptor	MS03G25480.1	CRK25	sp|Q9M0X5|CRK25_ARATH Cysteine-rich receptor-like protein kinase 25 OS=Arabidopsis thaliana GN=CRK25 PE=3 SV=1
Cysteine-rich receptor	MS03G25520.1	CRK25-2	sp|Q9M0X5|CRK25_ARATH Cysteine-rich receptor-like protein kinase 25 OS=Arabidopsis thaliana GN=CRK25 PE=3 SV=1
Cysteine-rich receptor	MS01G09070.1	CRK25-4	sp|Q9M0X5|CRK25_ARATH Cysteine-rich receptor-like protein kinase 25 OS=Arabidopsis thaliana GN=CRK25 PE=3 SV=1
Cysteine-rich receptor	MS09G01180.1	CRK27	sp|O49564|CRK27_ARATH Cysteine-rich receptor-like protein kinase 27 OS=Arabidopsis thaliana GN=CRK27 PE=3 SV=2
Cysteine-rich receptor	MS03G25460.1	CRK29	sp|Q8S9L6|CRK29_ARATH Cysteine-rich receptor-like protein kinase 29 OS=Arabidopsis thaliana GN=CRK29 PE=2 SV=1
G-type lectin S-receptor-like protein kinase	MS08G01180.1	LECRK3-3	sp|Q0JEU6|LERK3_ORYSJ G-type lectin S-receptor-like serine/threonine-protein kinase LECRK3 OS=Oryza sativa subsp. japonica GN=LECRK3 PE=3 SV=2
G-type lectin S-receptor-like protein kinase	MS05G01300.1	LECRK4	sp|Q7FAZ0|LERK4_ORYSJ G-type lectin S-receptor-like serine/threonine-protein kinase LECRK4 OS=Oryza sativa subsp. japonica GN=LECRK4 PE=3 SV=1
G-type lectin S-receptor-like protein kinase	MS02G26100.1	RKS1	sp|Q9ZT07|RKS1_ARATH G-type lectin S-receptor-like serine/threonine-protein kinase RKS1 OS=Arabidopsis thaliana GN=RKS1 PE=3 SV=3
Leucine-rich repeat receptor-like protein kinase	MS07G09870.1	BAM1	sp|O49545|BAME1_ARATH Leucine-rich repeat receptor-like serine/threonine-protein kinase BAM1 OS=Arabidopsis thaliana GN=BAM1 PE=1 SV=1
Leucine-rich repeat receptor-like protein kinase	MS07G10270.1	BIR2	sp|Q9LSI9|BIR2_ARATH Inactive LRR receptor-like serine/threonine-protein kinase BIR2 OS=Arabidopsis thaliana GN=BIR2 PE=1 SV=1
Leucine-rich repeat receptor-like protein kinase	MS11G18410.1	FEI1	sp|C0LGF4|FEI1_ARATH LRR receptor-like serine/threonine-protein kinase FEI 1 OS=Arabidopsis thaliana GN=FEI1 PE=1 SV=1
Leucine-rich repeat receptor-like protein kinase	MS08G03020.1	HAK1	sp|C0LGD7|Y1684_ARATH Probable LRR receptor-like serine/threonine-protein kinase At1g06840 OS=Arabidopsis thaliana GN=At1g06840 PE=2 SV=2
Leucine-rich repeat receptor-like protein kinase	MS01G25300.1	HSL2	sp|C0LGX3|HSL2_ARATH LRR receptor-like serine/threonine-protein kinase HSL2 OS=Arabidopsis thaliana GN=HSL2 PE=2 SV=1
Leucine-rich repeat receptor-like protein kinase	MS11G03650.1	NILR1	sp|C0LGJ1|Y1743_ARATH Probable LRR receptor-like serine/threonine-protein kinase At1g74360 OS=Arabidopsis thaliana GN=At1g74360 PE=1 SV=1
Leucine-rich repeat receptor-like protein kinase	MS16G13070.1	PXC1	sp|Q9SJQ1|PXC1_ARATH Leucine-rich repeat receptor-like protein kinase PXC1 OS=Arabidopsis thaliana GN=PXC1 PE=1 SV=1
Leucine-rich repeat receptor-like protein kinase	MS03G03420.1	PXC3	sp|O22938|PXC3_ARATH Leucine-rich repeat receptor-like tyrosine-protein kinase PXC3 OS=Arabidopsis thaliana GN=PXC3 PE=2 SV=1
Leucine-rich repeat receptor-like protein kinase	MS02G01510.1	RCH1	sp|C0LGV1|RCH1_ARATH LRR receptor-like serine/threonine-protein kinase RCH1 OS=Arabidopsis thaliana GN=RCH1 PE=2 SV=1
Leucine-rich repeat receptor-like protein kinase	MS02G23340.1	RLK-1	sp|C0LGE0|Y1765_ARATH Probable LRR receptor-like serine/threonine-protein kinase At1g07650 OS=Arabidopsis thaliana GN=At1g07650 PE=1 SV=1
Leucine-rich repeat receptor-like protein kinase	MS03G22430.1	RLK-2	sp|C0LGN2|Y3148_ARATH Probable leucine-rich repeat receptor-like serine/threonine-protein kinase At3g14840 OS=Arabidopsis thaliana GN=LRR-RLK PE=2 SV=1
Leucine-rich repeat receptor-like protein kinase	MS07G22680.1	TDR	sp|Q9FII5|TDR_ARATH Leucine-rich repeat receptor-like protein kinase TDR OS=Arabidopsis thaliana GN=TDR PE=1 SV=1
Proline-rich receptor-like protein kinase	MS07G18540.1	PERK1	sp|Q9LV48|PERK1_ARATH Proline-rich receptor-like protein kinase PERK1 OS=Arabidopsis thaliana GN=PERK1 PE=2 SV=1
Proline-rich receptor-like protein kinase	MS01G10570.1	PERK1-1	sp|Q9LV48|PERK1_ARATH Proline-rich receptor-like protein kinase PERK1 OS=Arabidopsis thaliana GN=PERK1 PE=2 SV=1
Proline-rich receptor-like protein kinase	MS01G14910.1	PERK1-2	sp|Q9LV48|PERK1_ARATH Proline-rich receptor-like protein kinase PERK1 OS=Arabidopsis thaliana GN=PERK1 PE=2 SV=1
Proline-rich receptor-like protein kinase	MS01G16560.1	PERK1-3	sp|Q9LV48|PERK1_ARATH Proline-rich receptor-like protein kinase PERK1 OS=Arabidopsis thaliana GN=PERK1 PE=2 SV=1
Proline-rich receptor-like protein kinase	MS10G06660.1	PERK1-4	sp|Q9LV48|PERK1_ARATH Proline-rich receptor-like protein kinase PERK1 OS=Arabidopsis thaliana GN=PERK1 PE=2 SV=1

## Sheet: Phosphorylation  system（36）
Phosphorylation signal transduction system
Category	Gene ID	Gene Name	Gene Description from Swiss Prot
Mitogen-activated protein kinase	MS07G11710.1	ANP3	sp|O22042|M3K3_ARATH Mitogen-activated protein kinase kinase kinase 3 OS=Arabidopsis thaliana GN=ANP3 PE=1 SV=1
Mitogen-activated protein kinase	MS08G07130.1	MPK3-1	sp|Q39023|MPK3_ARATH Mitogen-activated protein kinase 3 OS=Arabidopsis thaliana GN=MPK3 PE=1 SV=2
Mitogen-activated protein kinase	MS05G07970.1	MPK3-2	sp|Q39023|MPK3_ARATH Mitogen-activated protein kinase 3 OS=Arabidopsis thaliana GN=MPK3 PE=1 SV=2
Mitogen-activated protein kinase	MS07G13990.1	MPK7-1	sp|Q39027|MPK7_ARATH Mitogen-activated protein kinase 7 OS=Arabidopsis thaliana GN=MPK7 PE=1 SV=2
Mitogen-activated protein kinase	MS01G20820.1	MPK7-2	sp|Q39027|MPK7_ARATH Mitogen-activated protein kinase 7 OS=Arabidopsis thaliana GN=MPK7 PE=1 SV=2
Mitogen-activated protein kinase	MS04G14330.1	MPK16	sp|Q8W4J2|MPK16_ARATH Mitogen-activated protein kinase 16 OS=Arabidopsis thaliana GN=MPK16 PE=2 SV=2
Mitogen-activated protein kinase	MS05G20630.1	MPK18	sp|Q9C5C0|MPK18_ARATH Mitogen-activated protein kinase 18 OS=Arabidopsis thaliana GN=MPK18 PE=1 SV=4
Mitogen-activated protein kinase	MS05G04340.1	MKKA	sp|Q54R82|MKKA_DICDI Mitogen-activated protein kinase kinase kinase A OS=Dictyostelium discoideum GN=mkkA PE=1 SV=2
Mitogen-activated protein kinase	MS07G17910.1	MKK2	sp|Q9S7U9|M2K2_ARATH Mitogen-activated protein kinase kinase 2 OS=Arabidopsis thaliana GN=MKK2 PE=1 SV=2
Mitogen-activated protein kinase	MS01G02860.1	MPKKK5	sp|Q9C5H5|M3K5G_ARATH Mitogen-activated protein kinase kinase kinase 5 OS=Arabidopsis thaliana GN=MAPKKK5 PE=1 SV=1
Mitogen-activated protein kinase	MS02G27340.1	NPK1	sp|Q40541|NPK1_TOBAC Mitogen-activated protein kinase kinase kinase NPK1 OS=Nicotiana tabacum GN=NPK1 PE=1 SV=1
Mitogen-activated protein kinase	MS11G12120.1	YDA	sp|Q9CAD5|YODA_ARATH Mitogen-activated protein kinase kinase kinase YODA OS=Arabidopsis thaliana GN=YDA PE=1 SV=1
Serine/threonine-protein kinase	MS09G07350.1	D6PKL2	sp|Q39183|D6KL2_ARATH Serine/threonine-protein kinase D6PKL2 OS=Arabidopsis thaliana GN=D6PKL2 PE=1 SV=1
Serine/threonine-protein kinase	MS02G27830.1	HT1	sp|Q2MHE4|HT1_ARATH Serine/threonine-protein kinase HT1 OS=Arabidopsis thaliana GN=HT1 PE=1 SV=1
Serine/threonine-protein kinase	MS03G24030.1	HT1-1	sp|Q2MHE4|HT1_ARATH Serine/threonine-protein kinase HT1 OS=Arabidopsis thaliana GN=HT1 PE=1 SV=1
Serine/threonine-protein kinase	MS11G05580.1	HT1-2	sp|Q2MHE4|HT1_ARATH Serine/threonine-protein kinase HT1 OS=Arabidopsis thaliana GN=HT1 PE=1 SV=1
Serine/threonine-protein kinase	MS02G13730.1	OXI1	sp|Q9LSF1|OXI1_ARATH Serine/threonine-protein kinase OXI1 OS=Arabidopsis thaliana GN=OXI1 PE=1 SV=1
Serine/threonine-protein kinase	MS13G10440.1	PBL10	sp|P46573|PBL10_ARATH Probable serine/threonine-protein kinase PBL10 OS=Arabidopsis thaliana GN=PBL10 PE=1 SV=2
Serine/threonine-protein kinase	MS06G19110.1	PBL17	sp|Q8H1E3|PBL17_ARATH Probable serine/threonine-protein kinase PBL17 OS=Arabidopsis thaliana GN=PBL17 PE=1 SV=1
Serine/threonine-protein kinase	MS13G09520.1	PBL27	sp|Q1PDV6|PBL27_ARATH Serine/threonine-protein kinase PBL27 OS=Arabidopsis thaliana GN=PBL27 PE=1 SV=1
Serine/threonine-protein kinase	MS01G25790.1	RBK1	sp|Q8H1D6|RBK1_ARATH Receptor-like cytosolic serine/threonine-protein kinase RBK1 OS=Arabidopsis thaliana GN=RBK1 PE=1 SV=1
Serine/threonine-protein kinase	MS15G14340.1	RIPK-1	sp|Q9ZUF4|RIPK_ARATH Serine/threonine-protein kinase RIPK OS=Arabidopsis thaliana GN=RIPK PE=1 SV=1
Serine/threonine-protein kinase	MS01G17740.1	RIPK-2	sp|Q9ZUF4|RIPK_ARATH Serine/threonine-protein kinase RIPK OS=Arabidopsis thaliana GN=RIPK PE=1 SV=1
Others	MS02G03570.1	CPK4	sp|Q38869|CDPK4_ARATH Calcium-dependent protein kinase 4 OS=Arabidopsis thaliana GN=CPK4 PE=1 SV=1
Others	MS01G20050.1	CPK28	sp|Q9FKW4|CDPKS_ARATH Calcium-dependent protein kinase 28 OS=Arabidopsis thaliana GN=CPK28 PE=1 SV=1
Others	MS08G03810.1	CIPK10	sp|Q9C562|CIPKA_ARATH CBL-interacting serine/threonine-protein kinase 10 OS=Arabidopsis thaliana GN=CIPK10 PE=1 SV=1
Others	MS05G03820.1	CIPK10-3	sp|Q9C562|CIPKA_ARATH CBL-interacting serine/threonine-protein kinase 10 OS=Arabidopsis thaliana GN=CIPK10 PE=1 SV=1
Others	MS16G15060.1	CIPK12	sp|Q5XVH5|Y1710_ARATH Uncharacterized protein At1g65710 OS=Arabidopsis thaliana GN=At1g65710 PE=2 SV=1
Others	MS07G12160.1	CRK	sp|P53681|CRK_DAUCA CDPK-related protein kinase OS=Daucus carota GN=CRK PE=2 SV=1
Others	MS09G22200.1	CRK3	sp|Q9FIM9|CAMK4_ARATH CDPK-related kinase 4 OS=Arabidopsis thaliana GN=CRK4 PE=2 SV=1
Others	MS07G11990.1	KRP7-1	sp|Q94CL9|KRP7_ARATH Cyclin-dependent kinase inhibitor 7 OS=Arabidopsis thaliana GN=KRP7 PE=1 SV=2
Others	MS02G07300.1	KRP7-2	sp|Q94CL9|KRP7_ARATH Cyclin-dependent kinase inhibitor 7 OS=Arabidopsis thaliana GN=KRP7 PE=1 SV=2
Others	MS01G29510.1	LYM1	sp|Q93ZH0|LYM1_ARATH LysM domain-containing GPI-anchored protein 1 OS=Arabidopsis thaliana GN=LYM1 PE=1 SV=1
Others	MS02G11830.1	LYM2	sp|O23006|LYM2_ARATH LysM domain-containing GPI-anchored protein 2 OS=Arabidopsis thaliana GN=LYM2 PE=1 SV=1
Others	MS01G30940.1	PPRA	sp|Q54Q39|PP1R7_DICDI Protein phosphatase 1 regulatory subunit pprA OS=Dictyostelium discoideum GN=pprA PE=3 SV=1
Others	MS02G14280.1	RIN4	sp|Q8GYN5|RIN4_ARATH RPM1-interacting protein 4 OS=Arabidopsis thaliana GN=RIN4 PE=1 SV=1

## Sheet: Transcription factor(46)
Transcription factor
Category	Gene ID	Gene Name	Gene Description from Swiss Prot
bHLH family	MS05G07040.1	bHLH14	sp|O23090|BH014_ARATH Transcription factor bHLH14 OS=Arabidopsis thaliana GN=BHLH14 PE=2 SV=1
bHLH family	MS13G11970.1	bHLH51	sp|Q9XEF0|BH051_ARATH Transcription factor bHLH51 OS=Arabidopsis thaliana GN=BHLH51 PE=2 SV=1
bHLH family	MS06G16750.1	bHLH92	sp|Q9FIX5|BH092_ARATH Transcription factor bHLH92 OS=Arabidopsis thaliana GN=BHLH92 PE=2 SV=1
bHLH family	MS13G03920.1	bHLH93	sp|Q9LSL1|BH093_ARATH Transcription factor bHLH93 OS=Arabidopsis thaliana GN=BHLH93 PE=1 SV=1
bHLH family	MS02G24050.1	bHLH106	sp|O80674|BH106_ARATH Transcription factor bHLH106 OS=Arabidopsis thaliana GN=BHLH106 PE=2 SV=1
bHLH family	MS01G32040.1	bHLH107	sp|Q9LET0|BH107_ARATH Putative transcription factor bHLH107 OS=Arabidopsis thaliana GN=BHLH107 PE=2 SV=1
bHLH family	MS07G00540.1	bHLH130	sp|Q66GR3|BH130_ARATH Transcription factor bHLH130 OS=Arabidopsis thaliana GN=BHLH130 PE=1 SV=1
bHLH family	MS05G18930.1	bHLH155	sp|Q58G01|LHWL3_ARATH Transcription factor bHLH155 OS=Arabidopsis thaliana GN=BHLH155 PE=2 SV=1
bHLH family	MS09G10350.1	GL3	sp|Q9FN69|GL3_ARATH Transcription factor GLABRA 3 OS=Arabidopsis thaliana GN=GL3 PE=1 SV=1
bHLH family	MS13G07410.1	MYC2	sp|Q9LUK7|BH028_ARATH Transcription factor bHLH28 OS=Arabidopsis thaliana GN=BHLH28 PE=2 SV=1
MYB family	MS09G11860.1	MYB3	sp|Q9S9K9|MYB3_ARATH Transcription factor MYB3 OS=Arabidopsis thaliana GN=MYB3 PE=1 SV=1
MYB family	MS02G16350.1	MYB4	sp|Q7XBH4|MYB4_ORYSJ Myb-related protein Myb4 OS=Oryza sativa subsp. japonica GN=MYB4 PE=2 SV=2
MYB family	MS16G01350.1	MYB6	sp|Q38851|MYB6_ARATH Transcription repressor MYB6 OS=Arabidopsis thaliana GN=MYB6 PE=1 SV=1
MYB family	MS06G17550.1	MYB14	sp|Q9SJX8|MYB14_ARATH Transcription factor MYB14 OS=Arabidopsis thaliana GN=MYB14 PE=2 SV=1
MYB family	MS13G11980.1	MYB44	sp|Q9FDW1|MYB44_ARATH Transcription factor MYB44 OS=Arabidopsis thaliana GN=MYB44 PE=2 SV=1
MYB family	MS14G01180.1	MYB56	sp|Q6R053|MYB56_ARATH Transcription factor MYB56 OS=Arabidopsis thaliana GN=MYB56 PE=1 SV=1
MYB family	MS16G01880.1	MYB62	sp|Q9C9G7|MYB62_ARATH Transcription factor MYB62 OS=Arabidopsis thaliana GN=MYB62 PE=2 SV=1
MYB family	MS04G11620.1	MYB108	sp|Q9LDE1|MY108_ARATH Transcription factor MYB108 OS=Arabidopsis thaliana GN=MYB108 PE=1 SV=1
MYB family	MS06G06310.1	MYB124	sp|Q94FL6|MY124_ARATH Transcription factor MYB124 OS=Arabidopsis thaliana GN=MYB124 PE=1 SV=1
MYB family	MS01G17500.1	TT2	sp|Q9FJA2|TT2_ARATH Transcription factor TT2 OS=Arabidopsis thaliana GN=TT2 PE=1 SV=1
WRKY family	MS17G00500.1	WRKY2	sp|Q9FG77|WRKY2_ARATH Probable WRKY transcription factor 2 OS=Arabidopsis thaliana GN=WRKY2 PE=1 SV=1
WRKY family	MS12G04200.1	WRKY3	sp|Q9ZQ70|WRKY3_ARATH Probable WRKY transcription factor 3 OS=Arabidopsis thaliana GN=WRKY3 PE=2 SV=1
WRKY family	MS02G27360.1	WRKY6	sp|Q9C519|WRKY6_ARATH WRKY transcription factor 6 OS=Arabidopsis thaliana GN=WRKY6 PE=1 SV=1
WRKY family	MS15G12790.1	WRKY7	sp|Q9STX0|WRKY7_ARATH Probable WRKY transcription factor 7 OS=Arabidopsis thaliana GN=WRKY7 PE=2 SV=1
WRKY family	MS08G22350.1	WRKY22	sp|O04609|WRK22_ARATH WRKY transcription factor 22 OS=Arabidopsis thaliana GN=WRKY22 PE=2 SV=1
WRKY family	MS08G03630.1	WRKY24	sp|Q6IEQ7|WRK24_ORYSJ WRKY transcription factor WRKY24 OS=Oryza sativa subsp. japonica GN=WRKY24 PE=2 SV=1
WRKY family	MS12G10740.1	WRKY28	sp|Q8VWJ2|WRK28_ARATH Probable WRKY transcription factor 28 OS=Arabidopsis thaliana GN=WRKY28 PE=2 SV=1
WRKY family	MS16G08160.1	WRKY45	sp|Q9S763|WRK45_ARATH Probable WRKY transcription factor 45 OS=Arabidopsis thaliana GN=WRKY45 PE=2 SV=1
WRKY family	MS06G19750.1	WRKY51	sp|Q0JEE2|WRK51_ORYSJ WRKY transcription factor WRKY51 OS=Oryza sativa subsp. japonica GN=WRKY51 PE=1 SV=1
WRKY family	MS04G06150.1	WRKY61	sp|Q8VWV6|WRK61_ARATH Probable WRKY transcription factor 61 OS=Arabidopsis thaliana GN=WRKY61 PE=2 SV=1
WRKY family	MS02G23610.1	WRKY65	sp|Q9LP56|WRK65_ARATH Probable WRKY transcription factor 65 OS=Arabidopsis thaliana GN=WRKY65 PE=2 SV=1
WRKY family	MS09G17630.1	WRKY70	sp|Q9LY00|WRK70_ARATH Probable WRKY transcription factor 70 OS=Arabidopsis thaliana GN=WRKY70 PE=2 SV=1
WRKY family	MS16G04630.1	WRKY72	sp|Q9LXG8|WRK72_ARATH Probable WRKY transcription factor 72 OS=Arabidopsis thaliana GN=WRKY72 PE=2 SV=1
WRKY family	MS12G00760.1	WRKY75	sp|Q9FYA2|WRK75_ARATH Probable WRKY transcription factor 75 OS=Arabidopsis thaliana GN=WRKY75 PE=2 SV=1
ERF family	MS06G17430.1	ERF1B	sp|Q8LDC8|ERF92_ARATH Ethylene-responsive transcription factor 1B OS=Arabidopsis thaliana GN=ERF1B PE=1 SV=2
ERF family	MS02G24690.1	ERF4	sp|Q9LW49|ERF4_NICSY Ethylene-responsive transcription factor 4 OS=Nicotiana sylvestris GN=ERF4 PE=2 SV=1
ERF family	MS15G12680.1	ERF11	sp|Q9SNE1|ERF11_ARATH Ethylene-responsive transcription factor ERF011 OS=Arabidopsis thaliana GN=ERF011 PE=2 SV=1
ERF family	MS01G33130.1	ERF19	sp|O80542|ERF19_ARATH Ethylene-responsive transcription factor ERF019 OS=Arabidopsis thaliana GN=ERF019 PE=2 SV=1
Others	MS15G18380.1	ARF5	sp|P93024|ARFE_ARATH Auxin response factor 5 OS=Arabidopsis thaliana GN=ARF5 PE=1 SV=3
Others	MS04G10310.1	ASR3	sp|Q8VZ20|ASR3_ARATH Trihelix transcription factor ASR3 OS=Arabidopsis thaliana GN=ASR3 PE=1 SV=1
Others	MS02G26540.1	ILR3	sp|Q9FH37|ILR3_ARATH Transcription factor ILR3 OS=Arabidopsis thaliana GN=ILR3 PE=1 SV=1
Others	MS10G18180.1	NAC100	sp|Q9FLJ2|NC100_ARATH NAC domain-containing protein 100 OS=Arabidopsis thaliana GN=NAC100 PE=2 SV=1
Others	MS03G01590.1	VIP1	sp|Q9MA75|VIP1_ARATH Transcription factor VIP1 OS=Arabidopsis thaliana GN=VIP1 PE=1 SV=1
Others	MS12G00310.1	SCRM	sp|Q9LSE2|ICE1_ARATH Transcription factor ICE1 OS=Arabidopsis thaliana GN=SCRM PE=1 SV=1
Others	MS08G10020.1	TGA9	sp|Q93XM6|TGA9_ARATH Transcription factor TGA9 OS=Arabidopsis thaliana GN=TGA9 PE=1 SV=1
Others	MS07G09580.1	SOC1	sp|O64645|SOC1_ARATH MADS-box protein SOC1 OS=Arabidopsis thaliana GN=SOC1 PE=1 SV=1

## Sheet: E3 ubiquitin ligase(17)
E3 ubiquitin ligase
Category	Gene ID	Gene Name	Gene Description from Swiss Prot
E3 ubiquitin ligase	MS02G24040.1	ATG7	sp|Q94CD5|ATG7_ARATH Ubiquitin-like modifier-activating enzyme atg7 OS=Arabidopsis thaliana GN=ATG7 PE=1 SV=1
E3 ubiquitin ligase	MS02G28040.1	CPR30	sp|Q9SU30|CPR30_ARATH F-box protein CPR30 OS=Arabidopsis thaliana GN=CPR30 PE=1 SV=2
E3 ubiquitin ligase	MS01G08790.1	MIEL1	sp|Q8VZK0|MIEL1_ARATH E3 ubiquitin-protein ligase MIEL1 OS=Arabidopsis thaliana GN=MIEL1 PE=1 SV=1
E3 ubiquitin ligase	MS06G09530.1	PUB6	sp|O48700|PUB6_ARATH U-box domain-containing protein 6 OS=Arabidopsis thaliana GN=PUB6 PE=2 SV=2
E3 ubiquitin ligase	MS15G15610.1	PUB13	sp|Q9SNC6|PUB13_ARATH U-box domain-containing protein 13 OS=Arabidopsis thaliana GN=PUB13 PE=1 SV=1
E3 ubiquitin ligase	MS11G00750.1	PUB21-1	sp|Q5PNY6|PUB21_ARATH U-box domain-containing protein 21 OS=Arabidopsis thaliana GN=PUB21 PE=2 SV=1
E3 ubiquitin ligase	MS06G01410.1	PUB21-2	sp|Q5PNY6|PUB21_ARATH U-box domain-containing protein 21 OS=Arabidopsis thaliana GN=PUB21 PE=2 SV=1
E3 ubiquitin ligase	MS14G03520.1	PUB23	sp|Q84TG3|PUB23_ARATH E3 ubiquitin-protein ligase PUB23 OS=Arabidopsis thaliana GN=PUB23 PE=1 SV=1
E3 ubiquitin ligase	MS14G03510.1	PUB24	sp|Q9SF15|PUB24_ARATH E3 ubiquitin-protein ligase PUB24 OS=Arabidopsis thaliana GN=PUB24 PE=1 SV=1
E3 ubiquitin ligase	MS13G00200.1	PUB27	sp|Q9FLF4|PUB27_ARATH U-box domain-containing protein 27 OS=Arabidopsis thaliana GN=PUB27 PE=2 SV=1
E3 ubiquitin ligase	MS06G08630.1	RGLG5	sp|Q8LB88|RGLG5_ARATH E3 ubiquitin-protein ligase RGLG5 OS=Arabidopsis thaliana GN=RGLG5 PE=1 SV=1
E3 ubiquitin ligase	MS11G09220.1	RHA2B	sp|Q9ZU51|RHA2B_ARATH E3 ubiquitin-protein ligase RHA2B OS=Arabidopsis thaliana GN=RHA2B PE=1 SV=2
E3 ubiquitin ligase	MS02G14280.1	RIN4	sp|Q8GYN5|RIN4_ARATH RPM1-interacting protein 4 OS=Arabidopsis thaliana GN=RIN4 PE=1 SV=1
E3 ubiquitin ligase	MS08G00830.1	SINAT2	sp|Q9M2P4|SINA2_ARATH E3 ubiquitin-protein ligase SINAT2 OS=Arabidopsis thaliana GN=SINAT2 PE=1 SV=1
E3 ubiquitin ligase	MS17G05900.1	UBC28	sp|Q94F47|UBC28_ARATH Ubiquitin-conjugating enzyme E2 28 OS=Arabidopsis thaliana GN=UBC28 PE=2 SV=1
E3 ubiquitin ligase	MS06G12720.1	UBC32	sp|Q9LSP7|UBC32_ARATH Ubiquitin-conjugating enzyme E2 32 OS=Arabidopsis thaliana GN=UBC32 PE=2 SV=1
E3 ubiquitin ligase	MS08G08070.1	UBL5	sp|Q9FGZ9|UBL5_ARATH Ubiquitin-like protein 5 OS=Arabidopsis thaliana GN=UBL5 PE=3 SV=1

## Sheet: Enzyme (10)
Enzyme
Category	Gene ID	Gene Name	Gene Description from Swiss Prot
Chitinase	MS13G16390.1	CHIA	sp|P36908|CHIA_CICAR Acidic endochitinase OS=Cicer arietinum PE=2 SV=1
Chitinase	MS09G20960.1	SE2	sp|P36910|CHIE_BETVU Acidic endochitinase SE2 OS=Beta vulgaris GN=SE2 PE=1 SV=1
Pectinase	MS07G16640.1	PME12-1	sp|O48711|PME12_ARATH Probable pectinesterase/pectinesterase inhibitor 12 OS=Arabidopsis thaliana GN=PME12 PE=2 SV=1
Pectinase	MS01G18300.1	PME12-2	sp|O48711|PME12_ARATH Probable pectinesterase/pectinesterase inhibitor 12 OS=Arabidopsis thaliana GN=PME12 PE=2 SV=1
UDP-glycosyltransferase	MS01G11690.1	UGT74F2	sp|O22822|U74F2_ARATH UDP-glycosyltransferase 74F2 OS=Arabidopsis thaliana GN=UGT74F2 PE=1 SV=1
UDP-glycosyltransferase	MS03G09100.1	UGT74F2-1	sp|O22822|U74F2_ARATH UDP-glycosyltransferase 74F2 OS=Arabidopsis thaliana GN=UGT74F2 PE=1 SV=1
UDP-glycosyltransferase	MS01G11680.1	UGT74F2-2	sp|O22822|U74F2_ARATH UDP-glycosyltransferase 74F2 OS=Arabidopsis thaliana GN=UGT74F2 PE=1 SV=1
UDP-glycosyltransferase	MS13G11080.1	UGT76F1-1	sp|Q9M052|U76F1_ARATH UDP-glycosyltransferase 76F1 OS=Arabidopsis thaliana GN=UGT76F1 PE=2 SV=1
UDP-glycosyltransferase	MS13G11500.1	UGT76F1-4	sp|Q9M052|U76F1_ARATH UDP-glycosyltransferase 76F1 OS=Arabidopsis thaliana GN=UGT76F1 PE=2 SV=1
UDP-glycosyltransferase	MS04G21980.1	GAE1-1	sp|Q9M0B6|GAE1_ARATH UDP-glucuronate 4-epimerase 1 OS=Arabidopsis thaliana GN=GAE1 PE=1 SV=1

## Sheet: Metabolism(32)
Metabolism
Category	Gene ID	Gene Name	Gene Description from Swiss Prot
Cytoderm and lignin	MS15G18050.1	BGAL3	sp|Q9SCV9|BGAL3_ARATH Beta-galactosidase 3 OS=Arabidopsis thaliana GN=BGAL3 PE=2 SV=1
Cytoderm and lignin	MS05G08590.1	BGAL8-1	sp|Q9SCV4|BGAL8_ARATH Beta-galactosidase 8 OS=Arabidopsis thaliana GN=BGAL8 PE=2 SV=2
Cytoderm and lignin	MS10G08290.1	BGAL17	sp|Q93Z24|BGA17_ARATH Beta-galactosidase 17 OS=Arabidopsis thaliana GN=BGAL17 PE=2 SV=1
Cytoderm and lignin	MS17G08400.1	LAC7-1	sp|Q9SR40|LAC7_ARATH Laccase-7 OS=Arabidopsis thaliana GN=LAC7 PE=2 SV=1
Cytoderm and lignin	MS17G08390.1	LAC7-2	sp|Q9SR40|LAC7_ARATH Laccase-7 OS=Arabidopsis thaliana GN=LAC7 PE=2 SV=1
Callose	MS09G00190.1	CALS2	sp|Q9LXT9|CALS3_ARATH Callose synthase 3 OS=Arabidopsis thaliana GN=CALS3 PE=2 SV=3
Callose	MS05G00940.1	CALS3-3	sp|Q9LXT9|CALS3_ARATH Callose synthase 3 OS=Arabidopsis thaliana GN=CALS3 PE=2 SV=3
Callose	MS05G20930.1	CALS8	sp|Q9LUD7|CALS8_ARATH Putative callose synthase 8 OS=Arabidopsis thaliana GN=CALS8 PE=2 SV=2
Callose	MS12G19230.1	CALS12	sp|Q9ZT82|CALSC_ARATH Callose synthase 12 OS=Arabidopsis thaliana GN=CALS12 PE=2 SV=1
Callose	MS12G07880.1	CSLH1	sp|Q339N5|CSLH1_ORYSJ Cellulose synthase-like protein H1 OS=Oryza sativa subsp. japonica GN=CSLH1 PE=2 SV=2
Callose	MS04G14340.1	GLC-Z	sp|Q9ZT66|E134_MAIZE Endo-1,3;1,4-beta-D-glucanase OS=Zea mays PE=1 SV=1
Callose	MS14G06690.1	GLC-S	sp|Q03773|E13A_SOYBN Glucan endo-1,3-beta-glucosidase OS=Glycine max PE=1 SV=1
Callose	MS05G06680.1	GLC1	sp|P52409|E13B_WHEAT Glucan endo-1,3-beta-glucosidase OS=Triticum aestivum GN=GLC1 PE=2 SV=1
Flavonoid	MS09G20030.1	HIPP39	sp|O03982|HIP39_ARATH Heavy metal-associated isoprenylated plant protein 39 OS=Arabidopsis thaliana GN=HIPP39 PE=2 SV=1
Flavonoid	MS09G20600.1	HIPP39-2	sp|O03982|HIP39_ARATH Heavy metal-associated isoprenylated plant protein 39 OS=Arabidopsis thaliana GN=HIPP39 PE=2 SV=1
Anthocyanin	MS17G07650.1	CPRD49	sp|Q9SRM5|CPR49_ARATH GDSL esterase/lipase CPRD49 OS=Arabidopsis thaliana GN=CPRD49 PE=2 SV=1
Anthocyanin	MS12G12070.1	GLIP1	sp|Q9FLN0|GLIP1_ARATH GDSL esterase/lipase 1 OS=Arabidopsis thaliana GN=GLIP1 PE=1 SV=1
Anthocyanin	MS10G09860.1	GLIP1-2	sp|Q9FLN0|GLIP1_ARATH GDSL esterase/lipase 1 OS=Arabidopsis thaliana GN=GLIP1 PE=1 SV=1
Anthocyanin	MS12G12090.1	GLIP1-3	sp|Q9FLN0|GLIP1_ARATH GDSL esterase/lipase 1 OS=Arabidopsis thaliana GN=GLIP1 PE=1 SV=1
Anthocyanin	MS10G09870.1	GLIP2	sp|Q9SYF0|GLIP2_ARATH GDSL esterase/lipase 2 OS=Arabidopsis thaliana GN=GLIP2 PE=2 SV=1
Melatonin	MS09G12070.1	CYB5	sp|P40934|CYB5_BRAOB Cytochrome b5 OS=Brassica oleracea var. botrytis GN=CYB5 PE=1 SV=1
Melatonin	MS03G13960.1	CYB5-2	sp|P49098|CYB5_TOBAC Cytochrome b5 OS=Nicotiana tabacum PE=2 SV=1
Melatonin	MS07G17370.1	CYP71A1-1	sp|P24465|C71A1_PERAE Cytochrome P450 71A1 OS=Persea americana GN=CYP71A1 PE=1 SV=2
Melatonin	MS11G06490.1	CYP71A1-3	sp|P24465|C71A1_PERAE Cytochrome P450 71A1 OS=Persea americana GN=CYP71A1 PE=1 SV=2
Melatonin	MS11G06480.1	CYP71A1-4	sp|P24465|C71A1_PERAE Cytochrome P450 71A1 OS=Persea americana GN=CYP71A1 PE=1 SV=2
Melatonin	MS10G09300.1	CYP71A1-5	sp|P24465|C71A1_PERAE Cytochrome P450 71A1 OS=Persea americana GN=CYP71A1 PE=1 SV=2
Melatonin	MS16G06930.1	CYP71A1-6	sp|P24465|C71A1_PERAE Cytochrome P450 71A1 OS=Persea americana GN=CYP71A1 PE=1 SV=2
Melatonin	MS05G20740.1	CYP72A14	sp|Q9LUC6|C7A14_ARATH Cytochrome P450 72A14 OS=Arabidopsis thaliana GN=CYP72A14 PE=2 SV=1
Melatonin	MS15G17220.1	CYP734A1-1	sp|O48786|C734A_ARATH Cytochrome P450 734A1 OS=Arabidopsis thaliana GN=CYP734A1 PE=2 SV=1
Melatonin	MS09G20160.1	CYP89A2	sp|Q42602|C89A2_ARATH Cytochrome P450 89A2 OS=Arabidopsis thaliana GN=CYP89A2 PE=2 SV=2
Melatonin	MS05G10730.1	CYP94C1	sp|Q9ZUX1|C94C1_ARATH Cytochrome P450 94C1 OS=Arabidopsis thaliana GN=CYP94C1 PE=2 SV=1
Melatonin	MS15G00760.1	CYP98A2	sp|O48922|C98A2_SOYBN Cytochrome P450 98A2 OS=Glycine max GN=CYP98A2 PE=2 SV=1

## Sheet: Others(12)
Others
Category	Gene ID	Gene Name	Gene Description from Swiss Prot
Pathogenesis-related	MS05G10410.1	PDR2	sp|Q2PCF1|PDR2_NICPL Pleiotropic drug resistance protein 2 OS=Nicotiana plumbaginifolia GN=PDR2 PE=2 SV=1
Pathogenesis-related	MS09G01570.1	RGA2	sp|Q7XBQ9|RGA2_SOLBU Disease resistance protein RGA2 OS=Solanum bulbocastanum GN=RGA2 PE=1 SV=1
Pathogenesis-related	MS11G18110.1	RPM1	sp|Q39214|RPM1_ARATH Disease resistance protein RPM1 OS=Arabidopsis thaliana GN=RPM1 PE=1 SV=1
Pathogenesis-related	MS09G18520.1	RPP8	sp|P0C8S1|RP8L2_ARATH Probable disease resistance RPP8-like protein 2 OS=Arabidopsis thaliana GN=RPP8L2 PE=3 SV=1
Hormone-related	MS01G16880.1	CKX3	sp|Q9LTS3|CKX3_ARATH Cytokinin dehydrogenase 3 OS=Arabidopsis thaliana GN=CKX3 PE=1 SV=1
Hormone-related	MS01G01560.1	CKX5	sp|Q67YU0|CKX5_ARATH Cytokinin dehydrogenase 5 OS=Arabidopsis thaliana GN=CKX5 PE=2 SV=1
Hormone-related	MS15G07410.1	ILL6-1	sp|Q8VYX0|ILL6_ARATH IAA-amino acid hydrolase ILR1-like 6 OS=Arabidopsis thaliana GN=ILL6 PE=2 SV=2
Hormone-related	MS01G29180.1	ILL6-2	sp|Q8VYX0|ILL6_ARATH IAA-amino acid hydrolase ILR1-like 6 OS=Arabidopsis thaliana GN=ILL6 PE=2 SV=2
Others	MS04G03460.1	ACD11H	sp|Q8L7U7|ACDH_ARATH ACD11 homolog protein OS=Arabidopsis thaliana GN=At4g39670 PE=2 SV=1
Others	MS09G17120.1	ERD15	sp|Q39096|ERD15_ARATH Protein EARLY RESPONSIVE TO DEHYDRATION 15 OS=Arabidopsis thaliana GN=ERD15 PE=1 SV=1
Others	MS01G35910.1	HSP70	sp|Q02028|HSP7S_PEA Stromal 70 kDa heat shock-related protein, chloroplastic OS=Pisum sativum GN=HSP70 PE=2 SV=1
Others	MS17G03920.1	SR30	sp|Q9XFR5|SR30_ARATH Serine/arginine-rich splicing factor SR30 OS=Arabidopsis thaliana GN=SR30 PE=1 SV=1
