# Supplementary material for: An efficient screening system of disease-resistant genes from wild apple, Malus sieversii in response to Valsa mali pathogenic fungus
Source: Plant Methods. 2023 Dec 2;19:138. doi: 10.1186/s13007-023-01115-w (PMC10693133; doi:10.1186/s13007-023-01115-w)
Supplement: Supplementary file 3 — Additional file 3: Table S3. List of primers used for V. mali response gene database. [file 13007_2023_1115_MOESM3_ESM.xlsx]

## Sheet: Receptor-like kinase（30）
Receptor-like kinase
Category	Gene ID	Gene Name	Primer Name	Primer Squence	Primer Name	Primer Squence
Cysteine-rich receptor	MS02G02450.1	CRK6	MS-Q-CRK6-1F	GGTCAAACTCAAGGAAATACCGAAAG	MS-Q-CRK6-1R	GATTGCCAAGCATGTGCTAGAAGTG
Cysteine-rich receptor	MS03G25490.1	CRK10	MS-Q-CRK10-1F	CGACGAATCAAGCAAATGTTAGCGG	MS-Q-CRK10-1R	TAGCGTTCTGGGCGTAGAAGGGGTA
Cysteine-rich receptor	MS03G25530.1	CRK10-1	MS-Q-CRK10-1-1F	AATGAAGGTAGAGGATGGCGGTGGC	MS-Q-CRK10-1-1R	CACTACTCCCTGAACAGATCGAAAG
Cysteine-rich receptor	MS09G01200.1	CRK10-2	MS-Q-CRK10-2-1F	AAATCATCAGTGGCAAGAAGAACAG	MS-Q-CRK10-2-1R	TCCTCGAATAAGAGTCCCACAGACA
Cysteine-rich receptor	MS06G08040.1	CRK10-3	MS-Q-CRK10-3-1F	AGAAATCATTAGTGGCAAGAAGAACAG	MS-Q-CRK10-3-1R	GGACTCCAGCGTTATCTTTGGCATG
Cysteine-rich receptor	MS03G25480.1	CRK25	MS-Q-CRK25-1F	CAAGAAGGGTTGTGGGAACGTATGG	MS-Q-CRK25-1R	GTGTCCCGTCCCTCCAATGTCTCCA
Cysteine-rich receptor	MS03G25520.1	CRK25-2	MS-Q-CRK25-2-1F	TTATTGAGCCTTTGTTGATGGAAAC	MS-Q-CRK25-2-1R	TAGGCGAAATGATGGAAAGAGTGAG
Cysteine-rich receptor	MS01G09070.1	CRK25-4	MS-Q-CRK25-4-1F	AAGAAGTGAAGTTTCGGGAGGTGGT	MS-Q-CRK25-4-1R	TCGCCGGATCAAAGAAGAGGTAAGC
Cysteine-rich receptor	MS09G01180.1	CRK27	MS-Q-CRK27-1F	GCCTGGCCCGGCTAACGCTACTGAT	MS-Q-CRK27-1R	ACTCTGCCTCCTGTCCTTCCACCAC
Cysteine-rich receptor	MS03G25460.1	CRK29	MS-Q-CRK29-1F	GTATGTAATTCATGGACGTTTCTCA	MS-Q-CRK29-1R	CAATATGTCTGATCGACCGTTGTCT
G-type lectin S-receptor-like protein kinase	MS08G01180.1	LECRK3-3	MS-Q-LECRK3-3-1F	ACGAGCCTTACTTTGCCACGGACAC	MS-Q-LECRK3-3-1R	TCAACCGGCTGATACCACAGAGGAC
G-type lectin S-receptor-like protein kinase	MS05G01300.1	LECRK4	MS-Q-LECRK4-1F	ACAGAGGCATCATTTCATTCATACA	MS-Q-LECRK4-1R	AGCTAGTTAGAGGAGGAGGTGGTTT
G-type lectin S-receptor-like protein kinase	MS02G26100.1	RKS1	MS-Q-RKS1-1F	TTCTGGAAATTTAGTTCTTTTCCGGGATA	MS-Q-RKS1-1R	TGATTGGAATAGAGCCTAGCGGTGT
Leucine-rich repeat receptor-like protein kinase	MS07G09870.1	BAM1	MS-Q-BAM1-1F	GTCTATGCTATCTTCACCACGACTGCT	MS-Q-BAM1-1R	CTATAAACGTCGCTCTTCTCATCAACC
Leucine-rich repeat receptor-like protein kinase	MS07G10270.1	BIR2	MS-Q-BIR2-1F	ACTTGCCGAGATTCAATGCGACGTC	MS-Q-BIR2-1R	GATCTTCCCTTCTTCCAGCGCCATC
Leucine-rich repeat receptor-like protein kinase	MS11G18410.1	FEI1	MS-Q-FEI1-1F	AGTTTGGTAAACATGACAGTAAAGG	MS-Q-FEI1-1R	ATACTTCCAAGAATTTCTAGCTCCC
Leucine-rich repeat receptor-like protein kinase	MS08G03020.1	HAK1	MS-Q-HAK1-1F	TCCACTGCCAACTGTCCGAATCAAG	MS-Q-HAK1-1R	TCTCAGTCGAGGTCCGTTTTCCCAT
Leucine-rich repeat receptor-like protein kinase	MS01G25300.1	HSL2	MS-Q-HSL2-1F	GCGATCTTTAACGAAGGAGAATCTAATC	MS-Q-HSL2-1R	AATCCTACCGTCCTCACCACTACAA
Leucine-rich repeat receptor-like protein kinase	MS11G03650.1	NILR1	MS-Q-NILR1-1F	ACATCAAATACCGGCATGACTTGGC	MS-Q-NILR1-1R	TCTCCCATCCTGCAATACTCCTTGG
Leucine-rich repeat receptor-like protein kinase	MS16G13070.1	PXC1	MS-Q-PXC1-1F	GCTGCCGCGTTCTGCTCGAATCCGTT	MS-Q-PXC1-1R	TATCGCCGTGTCGCTCCACTCCTCT
Leucine-rich repeat receptor-like protein kinase	MS03G03420.1	PXC3	MS-Q-PXC3-1F	TAGAGGTCTTCGGGAAACTAAGCAA	MS-Q-PXC3-1R	CAAGGAGGAGTATTGGACTTGGAGT
Leucine-rich repeat receptor-like protein kinase	MS02G01510.1	RCH1	MS-Q-RCH1-1F	CAACTATGAAAGATGTTACAGCAAT	MS-Q-RCH1-1R	AATGAACAGGAACGATAACTTTAGG
Leucine-rich repeat receptor-like protein kinase	MS02G23340.1	RLK-1	MS-Q-RLK-1-1F	TTAGTGGTTCAATACCGAGCGAATG	MS-Q-RLK-1-1R	CAGTGAGATTGTTAGCACGAAGATA
Leucine-rich repeat receptor-like protein kinase	MS03G22430.1	RLK-2	MS-Q-LRR-RLK-1F	AGCTTCCAAAGTTGTTCTTCTGCTA	MS-Q-LRR-RLK-1R	ATCCGTATGCGGGATTGAAATAGTC
Leucine-rich repeat receptor-like protein kinase	MS07G22680.1	TDR	MS-Q-TDR-1F	CTTCCTTCACCACGAATGTTCTCCT	MS-Q-TDR-1R	ATACGTCCCTGCACAGCTCCTCTTT
Proline-rich receptor-like protein kinase	MS07G18540.1	PERK1	MS-Q-PERK1-1F	CCGAAGCAAAGAAAGCTCAGTCAAA	MS-Q-PERK1-1R	ACACGGCCCTCTAATCATATTCCAC
Proline-rich receptor-like protein kinase	MS01G10570.1	PERK1-1	MS-Q-PERK1-1-1F	AGTCCTCGGATGACGGTGATAATAAA	MS-Q-PERK1-1-1R	GAGATTGTCGGTCTGGTAATACAGC
Proline-rich receptor-like protein kinase	MS01G14910.1	PERK1-2	MS-Q-PERK1-2-1F	GTCAGGTTGTCCGAGCTTTAGAGGG	MS-Q-PERK1-2-1R	TACTAGCACCGTACTCCTGGCTTCC
Proline-rich receptor-like protein kinase	MS01G16560.1	PERK1-3	MS-Q-PERK1-3-1F	ATATGATTAGAGGGCCGACTGTGAC	MS-Q-PERK1-3-1R	GGTTGGGAGGTGAGTGTCTGGATAG
Proline-rich receptor-like protein kinase	MS10G06660.1	PERK1-4	MS-Q-PERK1-4-1F	GTGAAATGGCCTGTATGCTTTCTTG	MS-Q-PERK1-4-1R	GTACTTTGACCTGGTATGATTCCCTC

## Sheet: Phosphorylation  system（36）
Phosphorylation signal transduction system
Category	Gene ID	Gene Name	Primer Name	Primer Squence	Primer Name	Primer Squence
Mitogen-activated protein kinase	MS07G11710.1	ANP3	MS-Q-ANP3-1F	GAGTTGAGTGAAGAAGGCAAAGATTT	MS-Q-ANP3-1R	ATTTCTGAACTCGCAATCGAAACCC
Mitogen-activated protein kinase	MS08G07130.1	MPK3-1	MS-Q-MPK3-1-1F	GTTCGGAATGAGGATGCTAGAAGAT	MS-Q-MPK3-1-1R	GAAATCAAAGGAGAACGGCTTAGTG
Mitogen-activated protein kinase	MS05G07970.1	MPK3-2	MS-Q-MPK3-2-1F	TGGTCTGTGGGTTGCATCTTTATGG	MS-Q-MPK3-2-1R	GAGAACGGCTCAGTGCAGATTGGTT
Mitogen-activated protein kinase	MS07G13990.1	MPK7-1	MS-Q-MPK7-1-1F	GAAGTACATCAAATCATTGCCCTAT	MS-Q-MPK7-1-1R	ATCTCGTTCCACATCATCTCCCTAA
Mitogen-activated protein kinase	MS01G20820.1	MPK7-2	MS-Q-MPK7-2-1F	CAGAGTCACTCCAACACCCTTACAT	MS-Q-MPK7-2-1R	TAGCGAAGCATCTCGTTCCACATCA
Mitogen-activated protein kinase	MS04G14330.1	MPK16	MS-Q-MPK16-1F	GGCTCCCAATTCAAGTTCCTCATAC	MS-Q-MPK16-1R	ACCTTCAACACCTTCACATTCTCCC
Mitogen-activated protein kinase	MS05G20630.1	MPK18	MS-Q-MPK18-1F	ATGAGAATGGCAGAAATGTGAAGGA	MS-Q-MPK18-1R	TTGGTGGGTGGTGGGTAGTATGGGT
Mitogen-activated protein kinase	MS05G04340.1	MKKA	MS-Q-MKKA-1F	GACTCGTCACCTCGCTGCGTTCTCG	MS-Q-MKKA-1R	CCGCTCCACTGAACTACCGCCACTA
Mitogen-activated protein kinase	MS07G17910.1	MKK2	MS-Q-MKK2-1F	TGAGCTTATGAGTGCCATCGTTGAT	MS-Q-MKK2-1R	CTGCTTCGGTGAAGTAAGAGGAAAG
Mitogen-activated protein kinase	MS01G02860.1	MPKKK5	MS-Q-MAPKKK5-1F	CTTCGAGGTTATTACCAAAGGGACA	MS-Q-MAPKKK5-1R	GATAGATGACTGTGGTGGAGGAGGC
Mitogen-activated protein kinase	MS02G27340.1	NPK1	MS-Q-NPK1-1F	TAGTAGTTGCTTGGGTTTGGGTTTG	MS-Q-NPK1-1R	GGCAAGCTCAAAAGGCAATAGACTT
Mitogen-activated protein kinase	MS11G12120.1	YDA	MS-Q-YDA-1F	TTCTGGGCATAATTCAGTTGGAGGG	MS-Q-YDA-1R	CAGGTCTTAGTTATTGTTATTGGAGGAA
Serine/threonine-protein kinase	MS09G07350.1	D6PKL2	MS-Q-D6PKL2-1F	ATGTACCGATTGGTCAGAATAAGTCC	MS-Q-D6PKL2-1R	ACATTACCACTCGGAGGCAAAGAAG
Serine/threonine-protein kinase	MS02G27830.1	HT1	MS-Q-HT1-1F	CTGACAACAGCTTTGCTTCCCTTCC	MS-Q-HT1-1R	GCCTTTCAAGCGTTCAAGAATTACA
Serine/threonine-protein kinase	MS03G24030.1	HT1-1	MS-Q-HT1-1-1F	CAGATCCACATCTCCGATGCGTTTA	MS-Q-HT1-1-1R	TGACTTACTGTGCGAATCCTTACTGAAC
Serine/threonine-protein kinase	MS11G05580.1	HT1-2	MS-Q-HT1-2-1F	GCGGCCTCATTTCAACGAGATAGTGC	MS-Q-HT1-2-1R	GACCCGTCCATTTCGGAAAGCATCG
Serine/threonine-protein kinase	MS02G13730.1	OXI1	MS-Q-OXI1-1F	GGCTCCGATCAGATCAAATTCAGTAG	MS-Q-OXI1-1R	GTAAAGAAGAATCCCGAGGGACCAC
Serine/threonine-protein kinase	MS13G10440.1	PBL10	MS-Q-PBL10-1F	TGGATGACGTGGTAAAAGCGTTGGA	MS-Q-PBL10-1R	TGTTCATTTTGGAAGATACCTGAGC
Serine/threonine-protein kinase	MS06G19110.1	PBL17	MS-Q-PBL17-1F	CCAGGTGGTTGAAATGCTCGGTTCT	MS-Q-PBL17-1R	ATAGGCTCGCTCTTGCTCCCTCCAT
Serine/threonine-protein kinase	MS13G09520.1	PBL27	MS-Q-PBL27-1F	TCGGGGTTGTTCTTCTGGAAATCAT	MS-Q-PBL27-1R	TAAGGGCTGTCACTGCATCCGCTAT
Serine/threonine-protein kinase	MS01G25790.1	RBK1	MS-Q-RBK1-1F	CCTGTCAGGTCGGCGTGCAGTTGAT	MS-Q-RBK1-1R	CGGTAGCGGTTGAGATCGGTGAGGT
Serine/threonine-protein kinase	MS15G14340.1	RIPK-1	MS-Q-RIPK-1-1F	GTGCATAGATAATAGCCGTCCCAAAC	MS-Q-RIPK-1-1R	CTGAAGACCCTCCAAGATCACAACC
Serine/threonine-protein kinase	MS01G17740.1	RIPK-2	MS-Q-RIPK-2-1F	AAAAGAACAACCACCATAACTACAAGC	MS-Q-RIPK-2-1R	GTGGACAGGAGATTTGAAGCCATTA
Others	MS02G03570.1	CPK4	MS-Q-CPK4-1F	CCCCTGGATTGTAGACGACAGAGTT	MS-Q-CPK4-1R	AGCTGCTTCCATAAGGGACTTGATT
Others	MS01G20050.1	CPK28	MS-Q-CPK28-1F	GGCTAACTGCTGCTCAGGCTCTATC	MS-Q-CPK28-1R	TCGCACCATTCTTATCCATGTCAAT
Others	MS08G03810.1	CIPK10	MS-Q-CIPK10-IF	TGATGGAGATGTACCGGAAGATTGG	MS-Q-CIPK10-IR	TACGAGCCACATCCTTGTTTCCTAT
Others	MS05G03820.1	CIPK10-3	MS-Q-CIPK10-3-1F	CACCTGTGGTACTCCTGCCTATGTT	MS-Q-CIPK10-3-1R	TTAAATTCTGCCTTCCCAATCTTCC
Others	MS16G15060.1	CIPK12
Others	MS07G12160.1	CRK	MS-Q-CRK-1F	CACTCACTACTTTCTATTGCAGGTCATC	MS-Q-CRK-1R	GGTTCCAACAACGCAAACTGCTCCT
Others	MS09G22200.1	CRK3	MS-Q-CRK4-1F	ACAGATTGCCACCCGAAGATACGCC	MS-Q-CRK4-1R	TCACCCACCACAAACCCAGCAGAAA
Others	MS07G11990.1	KRP7-1	MS-Q-KRP7-1-1F	CCAGCAACGAGCTCAGCGATGTCCC	MS-Q-KRP7-1-1R	GCCGGCGATGACATTTCGTCCGAGT
Others	MS02G07300.1	KRP7-2	MS-Q-KRP7-2-1F	CGAGCGTGCTTGTGGAAGATAGAAA	MS-Q-KRP7-2-1R	CTTCGAGCTCCGACACGTTCACTAC
Others	MS01G29510.1	LYM1	MS-Q-LYM1-1F	GGGAATGTTACAGTTCATCAGAGTGG	MS-Q-LYM1-1R	AAGTAGCAGAACGGCTGTTGGGAGA
Others	MS02G11830.1	LYM2	MS-Q-LYM2-1F	TTCAACGTCACCCACTTCCGCACCC	MS-Q-LYM2-1R	TCTTATTCACCGCCGCGATTTCCTG
Others	MS01G30940.1	PPRA	MS-Q-PPRA -1F	TTTGGCAAGACGGAATCACCACTAT	MS-Q-PPRA -1R	TCTAGCAGTCGCAGGAGACTTTGGA
Others	MS02G14280.1	RIN4	MS-Q-RIN4-1F	CCTAAGATTTGCCAACTCCCCAGCC	MS-Q-RIN4-1R	CAGGACTTTCATCGCGAGGTTTGAG

## Sheet: Transcription factor(46)
Transcription factor
Category	Gene ID	Gene Name	Primer Name	Primer Squence	Primer Name	Primer Squence
bHLH family	MS05G07040.1	bHLH14	MS-Q-BHLH14-1F	CATCCGACAGCAGAAGTAACAGACC	MS-Q-BHLH14-1R	AGCCAAACAAAGCCACCAGAACAAA
bHLH family	MS13G11970.1	bHLH51	MS-Q-BHLH51-1F	CTCATACTGTAAACTCCGCCACCAG	MS-Q-BHLH51-1R	ACCGTCCTTAGAACAAAGCACCAAA
bHLH family	MS06G16750.1	bHLH92	MS-Q-BHLH92-1F	TAGATTAAAGGTGGCTAATCCTACA	MS-Q-BHLH92-1R	TCTCAGCTTTATTGAGTGTTTCTTG
bHLH family	MS13G03920.1	bHLH93	MS-Q-BHLH93-1F	TTTCCTAGTAACTATTCCTTGAGCA	MS-Q-BHLH93-1R	GAACCCAACAAATTGTGGATTAAGT
bHLH family	MS02G24050.1	bHLH106	MS-Q-BHLH106-1F	GGGGATGGAACCATATCTGTGAAGG	MS-Q-BHLH106-1R	AACTCAGGACCTGGTGAACCGAACT
bHLH family	MS01G32040.1	bHLH107	MS-Q-BHLH107-1F	CTGAGATGATGACGGTCGGCAGTCG	MS-Q-BHLH107-1R	CTCATATCCTCGTCAGCATCCCCAT
bHLH family	MS07G00540.1	bHLH130	MS-Q-BHLH130-1F	GATGGAGCAGATGGACAACAATGGC	MS-Q-BHLH130-1R	CCTTGAGGAGCTTGGTACATCGTAT
bHLH family	MS05G18930.1	bHLH155	MS-Q-BHLH155-1F	CACCACAACAACCCGAATGCAAATT	MS-Q-BHLH155-1R	GAGTACATACCAGCTTCTGCGTTTC
bHLH family	MS09G10350.1	GL3	MS-Q-GL3-1F	TTTACTCGGAAACCATGAAGAGGTC	MS-Q-GL3-1R	TCTCGTGTTTAGCAAAAGAGTGAGC
bHLH family	MS13G07410.1	MYC2	MS-Q-MYC2-1F	GGAGGTGAAGATAGTAGGTTCGGAC	MS-Q-MYC2-1R	CTGATCTAATATTTTAAGAAGAGCAGCTT
MYB family	MS09G11860.1	MYB3	MS-Q-MYB3-1F	CTTGGTGTAATAATGGTGGGCTTGT	MS-Q-MYB3-1R	CAGTGACTCGGCAAATGACTCTAAT
MYB family	MS02G16350.1	MYB4	MS-Q-MYB4-1F	CGACGACGACAACAACAACAACGAT	MS-Q-MYB4-1R	CAATTCTGGAATTTCCCCAGCTCCC
MYB family	MS16G01350.1	MYB6	MS-Q-MYB6-1F	CAATGAGGTGAAGAATTACTGGAAC	MS-Q-MYB6-1R	AATTTTAGCACCAGTACTCATGGAA
MYB family	MS06G17550.1	MYB14	MS-Q-MYB14-1F	CCGATATTGATGATGACAGCTTCTG	MS-Q-MYB14-1R	AAAATTCTGGTAATTCTGGCGTTCC
MYB family	MS13G11980.1	MYB44	MS-Q-MYB44-1F	GAGGAGGAAGAAGACGGTCACGAAG	MS-Q-MYB44-1R	GGGTCGTTTTGATGTGCTGCAGACT
MYB family	MS14G01180.1	MYB56	MS-Q-MYB56-1F	AAACATCTTTGGTGGTTCTTCTACTTC	MS-Q-MYB56-1R	CCAATGGCCTCTGATACAACTCTTA
MYB family	MS16G01880.1	MYB62	MS-Q-MYB62-1F	ACAGCCACAATATCGCCGCCACCAC	MS-Q-MYB62-1R	GCCACGTAGCAATCGCTGGCACAAT
MYB family	MS04G11620.1	MYB108	MS-Q-MYB108-1F	ACTGCTGCTACGGCTATCTCGGTTA	MS-Q-MYB108-1R	TCAAATGTTGCTGAGCTGCTGTTGT
MYB family	MS06G06310.1	MYB124	MS-Q-MYB124-1F	GAGTTGCTCAGCTCGCTGGCATTAA	MS-Q-MYB124-1R	CAAGATGGTCGGCTTCCCTCAGTAG
MYB family	MS01G17500.1	TT2	MS-Q-TT2-1F	TTTTGGTGGATTTTGACATGAACGA	MS-Q-TT2-1R	CAGAACCCAGAAAAGAAGTGAAGGA
WRKY family	MS17G00500.1	WRKY2	MS-Q-WRKY2-1F	CCAATTTCACTGCCTATGAGCCTTCC	MS-Q-WRKY2-1R	GCGACGACAATGCTGCACTTGACTG
WRKY family	MS12G04200.1	WRKY3	MS-Q-WRKY3-1F	TGATCTGAATGGGCCTAAGCCTGAA	MS-Q-WRKY3-1R	AGATGCGCCAACGTCTATGTTCCTT
WRKY family	MS02G27360.1	WRKY6	MS-Q-WRKY6-1F	ACTCTTGATTCTGACTCCTTCGGCTAC	MS-Q-WRKY6-1R	ACACTGACTGCACCATTGGATTTCG
WRKY family	MS15G12790.1	WRKY7	MS-Q-WRKY7-1F	GTGGAACTAATGATGGGATTGGTCG	MS-Q-WRKY7-1R	AGGCGGAGATAGAGTCACTGGAGCT
WRKY family	MS08G22350.1	WRKY22	MS-Q-WRKY22-1F	CTCCAGAACCCGACTCAGATGTTTC	MS-Q-WRKY22-1R	CCCCTTGGATAAGGAGATCCTTTGA
WRKY family	MS08G03630.1	WRKY24	MS-Q-WRKY24-1F	ACCACTCAGACTTCTCCTTCCAAACCCAA	MS-Q-WRKY24-1R	AAACCGCCATTCGCCGGAGCATTAC
WRKY family	MS12G10740.1	WRKY28	MS-Q-WRKY28-1F	AGTACGATCCTTTCGACTATAACCA	MS-Q-WRKY28-1R	GAGAAATGACTTCGGATGAAGAACA
WRKY family	MS16G08160.1	WRKY45	MS-Q-WRKY45-1F	TAAATACATCGAACCAGTCAAGCTT	MS-Q-WRKY45 -1R	CCTATAGTAACTTCTAGGAAATTTATTGT
WRKY family	MS06G19750.1	WRKY51	MS-Q-WRKY51-1F	GATCGGACGGCCATGCAAGAAGCTG	MS-Q-WRKY51-1R	TTTGGGTGGACCGGGTCGGAAGGTG
WRKY family	MS04G06150.1	WRKY61	MS-Q-WRKY61-1F	ATGGAATGCTGAATGGAGCTGGACT	MS-Q-WRKY61-1R	CGCATCTAACTCTGACAGAAACCCT
WRKY family	MS02G23610.1	WRKY65	MS-Q-WRKY65-1F	CCCACATTCTTCAGCAGCAACAGCA	MS-Q-WRKY65 -1R	GATGGGGACCGACACCACTCGTTTG
WRKY family	MS09G17630.1	WRKY70	MS-Q-WRKY70-1F	GGAGCTACTAGAAGGCCGGAAGACG	MS-Q-WRKY70 -1R	AATGCGAGTGCTCCACATGGGAAGG
WRKY family	MS16G04630.1	WRKY72	MS-Q-WRKY72-1F	TGTCATTGGGGCTAGACTGCAAATA	MS-Q-WRKY72-1R	CATTCATCGTTGGGGTGTCACATCT
WRKY family	MS12G00760.1	WRKY75	MS-Q-WRKY75-1F	TATAGATCATCATCACCGGGTGGGA	MS-Q-WRKY75-1R	TCTGTCGTCGTCATCGTCGATTTCA
ERF family	MS06G17430.1	ERF1B	MS-Q-ERF1B-1F	CGAATCGCTTAGGGAGATCAACTAT	MS-Q-ERF1B-1R	TTAGGAGTGGCGCTGGTACTTGTAT
ERF family	MS02G24690.1	ERF4	MS-Q-ERF4-1F	AACGGAACCGTGAAGGAGGTGCATT	MS-Q-ERF4-1R	AAGGCTGAGGGAAGTTGGTCTTGGC
ERF family	MS15G12680.1	ERF11	MS-Q-ERF11-1F	ACGACACCGCCGTTTTCTATCTGCG	MS-Q-ERF11-1R	ATGGAGACGTCGGCGATGAGTGGAG
ERF family	MS01G33130.1	ERF19	MS-Q-ERF19-1F	AGTTACCGCCTTGTGCGAGGGATGA	MS-Q-ERF19-1R	TGCCCCTAGAAGTAGAAGTAGAACTCTGT
Others	MS15G18380.1	ARF5	MS-Q-ARF5-1F	GGCACTGAGAAGACGAAATTAGAAC	MS-Q-ARF5-1R	CCATTGAAATCCGAATGAGGTAGAT
Others	MS04G10310.1	ASR3	MS-Q-ASR3-1F	ACATCAAGGACAAGGTGCAGCAGAC	MS-Q-ASR3-1R	AAGAACAGCAACCACGTTATCGGAAT
Others	MS02G26540.1	ILR3	MS-Q-ILR3-1F	AAAGACAACATCGAGCGTCAGATTAA	MS-Q-ILR3-1R	CGGAGAACATGGTCCTGTGAGGTAT
Others	MS10G18180.1	NAC100	MS-Q-NAC100-1F	AATCCCTCAGCTCATTTGAACTCTA	MS-Q-NAC100-1R	TACGAAGGATCATCCTGCACCATTT
Others	MS03G01590.1	VIP1	MS-Q-VIP1-1F	GGATTCAGGCAGGGAACTGACTGGG	MS-Q-VIP1-1R	TGGACCTCGCAGCGGATTGCCTATT
Others	MS12G00310.1	SCRM	MS-Q-SCRM-1F	GCCTCCAAAATCCTGCTTCTCCTCT	MS-Q-SCRM-1R	GGAAACTCGGCGCTCGAACTGAACT
Others	MS08G10020.1	TGA9	MS-Q-TGA9-1F	CACCAATCTTGAAGGCTTCGTTCGC	MS-Q-TGA9-1R	ACCATTTGCAGGTCTGTCGTCGTTT
Others	MS07G09580.1	SOC1	MS-Q-SOC1-1F	TCAAGGAACAGATTGAGCAACTGA	MS-Q-SOC1-1R	ACTTTCCGGCAGTCCAATGAACAAT

## Sheet: E3 ubiquitin ligase(17)
E3 ubiquitin ligase
Category	Gene ID	Gene Name	Primer Name	Primer Squence	Primer Name	Primer Squence
E3 ubiquitin ligase	MS02G24040.1	ATG7	MS-Q-ATG7-1F	GTTCCGAGTCAAGAAGAGCAGAGTG	MS-Q-ATG7-1R	TTTGAGTCATGGCTAGAGCTACAAG
E3 ubiquitin ligase	MS02G28040.1	CPR30	MS-Q-CPR30-1F	TTACCGTATCGCAAACTCGAAGAAT	MS-Q-CPR30-1R	CGTCTACAAGGATGAACCGAAACAA
E3 ubiquitin ligase	MS01G08790.1	MIEL1	MS-Q-MIEL1-1F	ATCTAAATTAAAGGTTCCTGGGTCC	MS-Q-MIEL1-1R	CCGTTACAGAAATTATGGAAGCAAG
E3 ubiquitin ligase	MS06G09530.1	PUB6	MS-Q-PUB6-1F	TCTCATGGATAGTCTTAGGCGTGTT	MS-Q-PUB6-1R	ACGGGCTCTTTGGATGATTTTCTTT
E3 ubiquitin ligase	MS15G15610.1	PUB13	MS-Q-PUB13-1F	TGTATAATCTGTCAATCTTCCCATCCA	MS-Q-PUB13-1R	TTACCATCAGAATGTACGACGCCTT
E3 ubiquitin ligase	MS11G00750.1	PUB21-1	MS-Q-PUB21-1-1F	CATTGGCGGTTATCGACAGTCTTTG	MS-Q-PUB21-1-1R	TTCTTGCCTGCTTGCACATTTACAC
E3 ubiquitin ligase	MS06G01410.1	PUB21-2	MS-Q-PUB21-2-1F	CGCATTCCGATCAGTTCGGTTCAGG	MS-Q-PUB21-2-1R	TAAACGCACCCGCTAAGACGCTCCC
E3 ubiquitin ligase	MS14G03520.1	PUB23	MS-Q-PUB23-1F	CCGATAGGAGAACCTTGGAAATGAC	MS-Q-PUB23-1R	AGAACTAAGCATAGCTTCGCCACAA
E3 ubiquitin ligase	MS14G03510.1	PUB24	MS-Q-PUB24-1F	GAATACCAACTCCGAAACCACCTCT	MS-Q-PUB24-1R	TCCACCTGGCCGTTCTTGTAACATA
E3 ubiquitin ligase	MS13G00200.1	PUB27	MS-Q-PUB27-1F	TTCCCTTTCCAAGATTGCCCAGTTC	MS-Q-PUB27-1R	AGCATCCATCTCGACAGCTCCTCCC
E3 ubiquitin ligase	MS06G08630.1	RGLG5	MS-Q-RGLG5-1F	TTTTACGGAAATCATGTCGAAGAATGTG	MS-Q-RGLG5-1R	AACTGCCTCGTGTTGCTGCCTACTG
E3 ubiquitin ligase	MS11G09220.1	RHA2B	MS-Q-RHA2B-1F	ATTAAGATACCCAAATGGCGGAAAA	MS-Q-RHA2B-1R	CGAAAACTCGACCAAACTCCACTAC
E3 ubiquitin ligase	MS02G14280.1	RIN4	MS-Q-RIN4-1F	CCTAAGATTTGCCAACTCCCCAGCC	MS-Q-RIN4-1R	CAGGACTTTCATCGCGAGGTTTGAG
E3 ubiquitin ligase	MS08G00830.1	SINAT2	MS-Q-SINAT2-1F	TAGAGGTCGCTTCTTTGAGGATGTG	MS-Q-SINAT2-1R	AAATTCATGCAAACAGGACACTCGA
E3 ubiquitin ligase	MS17G05900.1	UBC28	MS-Q-UBC28-1F	ATGGCGTCGAAGCGCATCTTGAAAG	MS-Q-UBC28-1R	GAGGGAAATGAATGGTGACCAGGAA
E3 ubiquitin ligase	MS06G12720.1	UBC32	MS-Q-UBC32-1F	CAAACCCAACGGCGGGAGACAGGAT	MS-Q-UBC32-1R	TGTCCGCTGGATTTCATAAACTTCTT
E3 ubiquitin ligase	MS08G08070.1	UBL5	MS-Q-UBL5-1F	ATTCCAAATTCCAATAGAATCAAAAGAG	MS-Q-UBL5-1R	CCTCCTCCGATTGTAGGCTGCGAAG

## Sheet: Enzyme (10)
Enzyme
Category	Gene ID	Gene Name	Primer Name	Primer Squence	Primer Name	Primer Squence
Chitinase	MS13G16390.1	CHIA	MS-Q-CHIA-1F	GGCTGAGTGCCGACATCAAAACCTG	MS-Q-CHIA-1R	GCGAAGCGGACTGACCACCTAAGAA
Chitinase	MS09G20960.1	SE2	MS-Q-SE2-1F	CTCCGACATCAGAGCCTGCCAATCC	MS-Q-SE2-1R	GCCGTCCAAAACAGCGTCTCCAAGC
Pectinase	MS07G16640.1	PME12-1	MS-Q-PME12-1-1F	TCGAACAGGACTACTTTTAATCCCC	MS-Q-PME12-1-1R	CAGCCTTGTAGAAAAGATCGGTGAG
Pectinase	MS01G18300.1	PME12-2	MS-Q-PME12-2-1F	CAGCACAGTCCAGGGAGACACCAGA	MS-Q-PME12-2-1R	AGCGCCAGGACCATAATTCCCATAC
UDP-glycosyltransferase	MS01G11690.1	UGT74F2	MS-Q- UGT74F2-1F	CAGTGGACCGACCAGCCTACTAATT	MS-Q- UGT74F2-1R	CTATTGCCAACTCCCTCCATTTCTT
UDP-glycosyltransferase	MS03G09100.1	UGT74F2-1	MS-Q-UGT74F2-1-1F	AGACATCTATTTGGGAAGGTTCTGG	MS-Q-UGT74F2-1-1R	CAACAGCCCTCTGTGGACATGGTAG
UDP-glycosyltransferase	MS01G11680.1	UGT74F2-2	MS-Q-UGT74F2-2-1F	CGGTGAGAATGTTAATGGGATGGTA	MS-Q-UGT74F2-2-1R	GCTGCGGTTGTCAATTTCGACACGA
UDP-glycosyltransferase	MS13G11080.1	UGT76F1-1	MS-Q-UGT76F1-1-1F	GGGCACATAAACCCTATGCTACAAC	MS-Q-UGT76F1-1-1R	GCATTTAGAATAGAAAGAAGAACGGTGA
UDP-glycosyltransferase	MS13G11500.1	UGT76F1-4	MS-Q-UGT76F1-4-1F	CGATGTTAATTCGGAGGACCCCATT	MS-Q-UGT76F1-4-1R	AGTGGAAATGCAGCATAAACAGCGA
UDP-glycosyltransferase	MS04G21980.1	GAE1-1	MS-Q-GAE1-1F	AAATGTAGTGGAGATGCCTGGAAACG	MS-Q-GAE1-1R	GCTTGCCGTGATTGTAGCCGTAATA

## Sheet: Metabolism(32)
Metabolism
Category	Gene ID	Gene Name	Primer Name	Primer Squence	Primer Name	Primer Squence
Cytoderm and lignin	MS15G18050.1	BGAL3	MS-Q-BGAL3-1F	CCCCTTCATCACAACCAGTTACGAC	MS-Q-BGAL3-1R	TGCTAACAGACCAAGGAGGCAAATC
Cytoderm and lignin	MS05G08590.1	BGAL8-1	MS-Q-BGAL8-1-1F	TTTAGTGGTGGTTTTGGTGATCGGTG	MS-Q-BGAL8-1-1R	GGTTCGTGCAAGTTCCAGAAGACGT
Cytoderm and lignin	MS10G08290.1	BGAL17	MS-Q-BGAL17-1F	AAGGGTATTCTATCTCCTGTTTATCTTG	MS-Q-BGAL17-1R	TCTTTGATTTCGTCCTCTTTGCTGA
Cytoderm and lignin	MS17G08400.1	LAC7-1	MS-Q-LAC7-1-1F	CACCCTATAACATTACTATTCACTGGC	MS-Q-LAC7-1-1R	TCTCCTAATATGATGGGAACTTCTTT
Cytoderm and lignin	MS17G08390.1	LAC7-2	MS-Q-LAC7-2-1F	CACCCTATAACATTACTATTCACTGGC	MS-Q-LAC7-2-1R	TCTCCTAATATGATGGGAACTTCTTT
Callose	MS09G00190.1	CALS2	MS-Q-CALS2-1F	CCTATGCGTGCGGATGCTGATTTCT	MS-Q-CALS2-1R	CCTAAGTCACCCGACCCATTCCAAG
Callose	MS05G00940.1	CALS3-3	MS-Q-CALS3-3-1F	GGCTACTTTGTCTCGCACCTTTGTT	MS-Q-CALS3-3-1R	CTTTATCCTTGCCATTGCTGTCCTT
Callose	MS05G20930.1	CALS8	MS-Q-CALS8-1F	GTATTGCTTATCTGTGCCGCTTTCA	MS-Q-CALS8-1R	CGATTCTACGTGCATTTATCAACTTCT
Callose	MS12G19230.1	CALS12	MS-Q-CALS12-1F	GCTTTGGTCCTCTTTATTCTTCCTT	MS-Q-CALS12-1R	TGATGCCACTCATAGTTCACATTCTT
Callose	MS12G07880.1	CSLH1	MS-Q-CSLH1-1F	CAGGGAGAAGCGTCCTAATCACTCA	MS-Q-CSLH1-1R	TTGAAACCAAGCAGTAGGCACATCG
Callose	MS04G14340.1	GLC-Z	MS-Q-GLC-Z-1F	ATGACTTTATCCAAGCCGCTGTTCT	MS-Q-GLC-Z-1R	CCTCGTCTTCATCGTCGTACCTCAA
Callose	MS14G06690.1	GLC-S	MS-Q-GLC-S-1F	GTTCTTAGTTGGGAATCAATCTCCG	MS-Q-GLC-S-1R	TTGTAAATTCTTGCATTCTCCTTCG
Callose	MS05G06680.1	GLC1	MS-Q-GLC1-1F	CCGTTCCCGAGACTCTAAACTACGCG	MS-Q-GLC1-1R	GCTTGATGAGGTTTCCGTTATACGATGC
Flavonoid	MS09G20030.1	HIPP39	MS-Q-HIPP39-1F	AAACAAAGCAGAAAGCCATTGAAGC	MS-Q-HIPP39-1R	TCCTTGGCTGGTCCGACAGATACTA
Flavonoid	MS09G20600.1	HIPP39-2	MS-Q-HIPP39-2-1F	GAGTTGGTGGCAAGATTAAGGAAGC	MS-Q-HIPP39-2-1R	ACGCAGTAATATGCAGGCATTGGAG
Anthocyanin	MS17G07650.1	CPRD49	MS-Q-CPRD49-1F	GGTGCTCATGTACCACTTAAAGAAT	MS-Q-CPRD49-1R	CAAATCAACACCCTTGACATCAAAC
Anthocyanin	MS12G12070.1	GLIP1	MS-Q-GLIP1-1F	GGCTGAGTGCCGACATCAAAACCTG	MS-Q-GLIP1-1R	GCGAAGCGGACTGACCACCTAAGAA
Anthocyanin	MS10G09860.1	GLIP1-2	MS-Q-GLIP1-2-1F	TTGGCTTGGTTATTGGCAACCTGAC	MS-Q-GLIP1-2-1R	GTGGTGTAACTTCTTCCGCTGAGGG
Anthocyanin	MS12G12090.1	GLIP1-3	MS-Q-GLIP1-3-1F	GTCGGTTGTATACCTAGCATGAGAA	MS-Q-GLIP1-3-1R	TCCTTGAAACCGTATTTTAATGGAT
Anthocyanin	MS10G09870.1	GLIP2	MS-Q-GLIP2-1F	TTAGGCGATGTTGAAGCCAAAGTGA	MS-Q-GLIP2-1R	AACCCGAGTCCAGCAAATTGATGAC
Melatonin	MS09G12070.1	CYB5	MS-Q-CYB5-1F	CCCTGGAGGCGATGAAGTCTTGCTA	MS-Q-CYB5-1R	TTTGGCTGTGCCGGTATGGTGGACG
Melatonin	MS03G13960.1	CYB5-2	MS-Q-CYB5-2-1F	AAGTAACGATTTCGAGGATATTGGC	MS-Q-CYB5-2-1R	AGTTGTCTTGTCCTGGTTGTAGTAAGG
Melatonin	MS07G17370.1	CYP71A1-1	MS-Q-CYP71A1-1-1F	TTGGAAACCTCAACCTCATTGGTCCTC	MS-Q-CYP71A1-1-1R	AACTACAACTGGGCGGGAGCCTAAA
Melatonin	MS11G06490.1	CYP71A1-3	MS-Q-CYP71A1-3-1F	TCCATTGATTTCAACGGCCAGGACT	MS-Q-CYP71A1-3-1R	GTAGGCTACCGGCACAAGAACCAGA
Melatonin	MS11G06480.1	CYP71A1-4	MS-Q-CYP71A1-4-1F	CGAAAACTCAAGTTACCACCTTCCC	MS-Q-CYP71A1-4-1R	AATGTCCTGCGTCTTCATCACCTCC
Melatonin	MS10G09300.1	CYP71A1-5	MS-Q-CYP71A1-5-1F	GGTGCTGAACATCGGCGATTCAATA	MS-Q-CYP71A1-5-1R	AGTCTTTCCCGCTAGCCTCCCTCTT
Melatonin	MS16G06930.1	CYP71A1-6	MS-Q-CYP71A1-6-1F	AAGTTGATTGCCGAACATAAGGAGG	MS-Q-CYP71A1-6-1R	GTCCAGTAGAAGTGCTTTGAGGTGG
Melatonin	MS05G20740.1	CYP72A14	MS-Q-CYP72A14 -1F	ATTCATACAGGCTTTGGTCAGGAGA	MS-Q-CYP72A14 -1R	ACTAGCGGATTTAGTGCTGGCTTCG
Melatonin	MS15G17220.1	CYP734A1-1	MS-Q-CYP734A1-1-1F	AACTCCGCCGAGATCCGCCGTCTGT	MS-Q-CYP734A1-1-1R	TTTGGTCAACGGGTTAAACGGTAAT
Melatonin	MS09G20160.1	CYP89A2	MS-Q-CYP89A2-1F	CCATAGCCCTCTGCGTCTGCTTCCT	MS-Q-CYP89A2-1R	AGCGAATACGGCGCTGTTCTGGATG
Melatonin	MS05G10730.1	CYP94C1	MS-Q-CYP94C1-1F	CGGAACCATCCAGGTACACGTCCTC	MS-Q-CYP94C1-1R	TGCCTAGCTCCAAACTCGCCATCTT
Melatonin	MS15G00760.1	CYP98A2	MS-Q-CYP98A2-1F	GAAACTGGCTGACAGGCACAGGAAC	MS-Q-CYP98A2-1R	TCAGGTTTGGTGCAGTGGTTGAAGA

## Sheet: Others(12)
Others
Category	Gene ID	Gene Name	Primer Name	Primer Squence	Primer Name	Primer Squence
Pathogenesis-related	MS05G10410.1	PDR2	MS-Q-PDR2-1F	AACTGAAATGAAACATGGGAAAGAAGAG	MS-Q-PDR2-1R	CAGCAGGTGCAAATCCTATGGTGTA
Pathogenesis-related	MS09G01570.1	RGA2	MS-Q-RGA2-1F	TTTTGCTTATTGTAGCTTGTTCCCACC	MS-Q-RGA2-1R	AGATCAACTACGGCGCTTCCAACTC
Pathogenesis-related	MS11G18110.1	RPM1	MS-Q-RPM1-1F	CTTCTCATCTACGCTCGCTGCTCAT	MS-Q-RPM1-1R	ATTTGTTTCACCTTGGTATCCCTCA
Pathogenesis-related	MS09G18520.1	RPP8	MS-Q-RPP8-1F	AGGTTGAGTGCAAATGATAGGGTGA	MS-Q-RPP8-1R	CTTAAAGAAGAGGAGTGATCGGAGG
Hormone-related	MS01G16880.1	CKX3	MS-Q-CKX3-1F	TTCTTCAGGAAGGCTTTCCATTTAG	MS-Q-CKX3-1R	TTGTGACAGGGCTGGTTTAGAGGTT
Hormone-related	MS01G01560.1	CKX5	MS-Q-CKX5-1F	AACAGTACCTCCCGCACTATACTACGC	MS-Q-CKX5-1R	GAAATCGACAATTTATCACCACCAACA
Hormone-related	MS15G07410.1	ILL6-1	MS-Q-ILL6-1F	ATGCTCAGCAACAGTAGACTTCTTCAA	MS-Q-ILL6-1R	AATGGGCAAAACATCTTCGTCAATG
Hormone-related	MS01G29180.1	ILL6-2	MS-Q-ILL6-1F	TTCGTCCTCGGTTCGATAATTTCAC	MS-Q-ILL6-1R	CTCCGCCTCACCGTCTTCAACCACT
Others	MS04G03460.1	ACD11H	MS-Q-ACD11H-1F	GACGGTATCGCAATGGCGGAGTCGA	MS-Q-ACD11H-1R	GACGAGGGTGGAAGCCTGGGAGAAT
Others	MS09G17120.1	ERD15	MS-Q-ERD15-1F	TCCGATATTCACGATCCTGCCCTCC	MS-Q-ERD15-1R	ATCGCCCTGGGACTCACTTTCACGT
Others	MS01G35910.1	HSP70	MS-Q-HSP70-1F	GTGGTCACTGTGCCTGCTTACTTCA	MS-Q-HSP70-1R	CTTCAGCAAGCCAGTCAACAACCCT
Others	MS17G03920.1	SR30	MS-Q-SR30-1F	GAGTCGCACTATCTACGTGGGCAATC	MS-Q-SR30-1R	ACCCCATCAAAGTCATACCCATCCC
